# Supplementary material for: The Natural Fermentation of Greek Tsounati Olives: Microbiome Analysis
Source: Foods. 2025 Jul 22;14(15):2568. doi: 10.3390/foods14152568 (PMC12345721; doi:10.3390/foods14152568)
Supplement: Supplementary file 1 [file foods-14-02568-s001.zip]

Archive with 6 entries (6 files):
- Figure S1.pdf
- Figure S2.tiff
- Figure S3.tif
- Figure S4.tiff
- Figure S5.tif
- Supplementary Tables S1-S7.xlsx
