# Supplementary material for: The Natural Fermentation of Greek Tsounati Olives: Microbiome Analysis
Source: Foods. 2025 Jul 22;14(15):2568. doi: 10.3390/foods14152568 (PMC12345721; doi:10.3390/foods14152568)
Supplement: Supplementary file 1 [file foods-14-02568-s001.zip › Supplementary Tables S1-S7.xlsx]

## Sheet: Table S1
Sample Code	Description
AOU	A Fermentation Olives Unwashed
BOU	B Fermentation Olives Unwashed
COU	C Fermentation Olives Unwashed
AO0	A Fermentation Olives day 0
BO0	B Fermentation Olives day 0
CO0	C Fermentation Olives day 0
AO4	A Fermentation Olives day 4
BO4	B Fermentation Olives day 4
CO4	C Fermentation Olives day 4
AO7	A Fermentation Olives day 7
BO7	B Fermentation Olives day 7
CO7	C Fermentation Olives day 7
AO15	A Fermentation Olives day 15
BO15	B Fermentation Olives day 15
CO15	C Fermentation Olives day 15
AO30	A Fermentation Olives day 30
BO30	B Fermentation Olives day 30
CO30	C Fermentation Olives day 30
AO60	A Fermentation Olives day 60
BO60	B Fermentation Olives day 60
CO60	C Fermentation Olives day 60
AO90	A Fermentation Olives day 90
BO90	B Fermentation Olives day 90
CO90	C Fermentation Olives day 90
ABr0	A Fermentation Brine day 0
BBr0	B Fermentation Brine day 0
CBr0	C Fermentation Brine day 0
ABr4	A Fermentation Brine day 4
BBr4	B Fermentation Brine day 4
CBr4	C Fermentation Brine day 4
ABr7	A Fermentation Brine day 7
BBr7	B Fermentation Brine day 7
CBr7	C Fermentation Brine day 7
ABr15	A Fermentation Brine day 15
BBr15	B Fermentation Brine day 15
CBr15	C Fermentation Brine day 15
ABr30	A Fermentation Brine day 30
BBr30	B Fermentation Brine day 30
CBr30	C Fermentation Brine day 30
ABr60	A Fermentation Brine day 60
BBr60	B Fermentation Brine day 60
CBr60	C Fermentation Brine day 60
ABr90	A Fermentation Brine day 90
BBr90	B Fermentation Brine day 90
CBr90	C Fermentation Brine day 90

## Sheet: TableS2
Time (days)	Concentration (mM) of sugars, organic acids and alcohols in brine samples
	Glucose		Fructose		Acetic acid		Tartaric acid		Ethanol		Glycerol		2,3-butanediol
	Ave	SD	Ave	SD	Ave	SD	Ave	SD	Ave	SD	Ave	SD	Ave	SD
0	0,00a	0	0,0a	0	0,0a	0	0,00a	0	0,00a	0	0,00a	0	0,00a	0
4	53,42b	10.23	0,0a	0	3,41b	0.94	0,00a	0	18,26b	2.71	15,21b	6.65	0,71b	0.15
7	0,00a	0	34,14b	3.35607	7,07c	1.51	20,91b	1.42	31,94c	3.76	24,18c	6.06	0,97bc	0.22
15	0,00a	0	54,33c	3.79508	10,00d	0.45	22,51b	1.48	49,37d	1.71	35,89d	2.4	1,27cd	0.1
30	0,00a	0	44,77d	7.89919	12,25e	1.43	21,58b	1.66	52,77e	2.51	43,15e	2.85	1,38de	0.31
60	0,00a	0	43,95d	7.13807	13,69e	0.87	20,18b	1.36	56,21f	2.68	49,58f	4.05	1,60ef	0.08
90	0,00a	0	38,97bd	4.10193	16,00f	1.23	22,21b	2.69	55,57ef	2.03	57,82g	4.74	1,74f	0.18
Time (days)	Concentration of triterpenic acids (mg kg-1 olives)
	Maslinic acid		Oleanolic acid
	Ave	SD	Ave	SD
OU	5041,73a	398.13	1672,18a	174.6
0	4854,35a	135.19	1689,84a	121.308
4	4926,08a	543.22	1879,52a	136.263
7	4708,97a	391.18	1898,17a	90.8711
15	4797,85a	315.09	1882,4a	252.14
30	4435,83a	232.98	1613,16a	153.105
60	4965,15a	341.86	1723,94a	201.924
90	4663,46a	262.14	1966,13a	357.813
Time (days)	TPC
	mg GAE kg-1 olives		mg GAE mL-1 brine
	Ave	SD	Ave	SD
OU	951,63ab	84.6119
0	1079,11b	58.0783	0a	0
4	1011,01b	71.0074	0,85b	0.115021
7	765,74cd	103.843	1,19c	0.0525462
15	920,12abd	67.5346	2,13d	0.134828
30	600,7c	60.8359	2,38e	0.150191
60	843,95ad	113.712	2,63f	0.0764663
90	761,8cd	128.872	2,37e	0.200024
Time (days)	log CFU g-1 olives
	PCA		MRS		YGC		VRBGA
	Ave	SD	Ave	SD	Ave	SD	Ave	SD
OU	7,76a	0.06	7,09a	0.34	6,51ab	0.25	7,41a	0.14
0	7,78a	0.54	7,28a	0.76	6,72a	0.6	6,88a	0.75
4	7,63a	0.3	7,41a	0.43	6,52ab	0.37	6,89a	0.34
7	7,71a	0.27	7,52a	0.35	6,37abc	0.31	6,94a	0.35
15	7,76a	0.08	7,70a	0.14	6,53a	0.19	6,39a	0.36
30	6,14b	0.24	5,97b	0.17	5,93bcd	0.07	2,89b	1.47
60	6,15b	0.48	6,15b	0.66	5,83cd	0.27	0,00c	0
90	5,62b	0.12	5,80b	0.44	5,56d	0.28	0,00c	0
Time (days)	log CFU mL-1 brine
	PCA		MRS		YGC		VRBGA
	Ave	SD	Ave	SD	Ave	SD	Ave	SD
0	3,43a	0.22	0,00a	0	0,00a	0	0,00a	0
4	7,24b	0.46	6,90b	0.43	5,60b	0.2	6,78b	0.19
7	7,79c	0.17	7,75c	0.17	6,61c	0.25	6,55bc	0.38
15	7,18b	0.11	6,83b	0.2	6,60c	0.18	6,06c	0.82
30	5,78d	0.13	5,68d	0.4	6,09d	0.22	1,35d	0.34
60	6,32e	0.32	6,20e	0.22	6,21d	0.29	0,00a	0
90	6,27e	0.27	6,16e	0.19	6,22d	0.16	0,00a	0

## Sheet: Table S3
Isolate number	Sample of Isolation	rep-PCR cluster Suppl. Fig. 1A	Species
52	AO0	C27	Klebsiella michiganensis/grimontii/pasteurii/spallanzanii/oxytoca
53	AO0	C28	Klebsiella michiganensis/grimontii/pasteurii/spallanzanii/oxytoca
54	AO0	C31	Leuconostoc mesenteroides/pseudomesenteroides
55	AO0	C48	Enterobacter hormaechei/quasihormaechei/cloacae
56	AO0	C43	Enterobacter hormaechei/quasihormaechei/cloacae
57	BO0	C46	Raoultella planticola/Klebsiella pneumoniae
58	BO0	C46	Raoultella planticola/Klebsiella pneumoniae
59	BO0	C33	Klebsiella michiganensis/grimontii/pasteurii/spallanzanii/oxytoca
60	BO0	C46	Raoultella planticola/Klebsiella pneumoniae
61	BO0	C46	Raoultella planticola/Klebsiella pneumoniae
62	BO0	C27	Klebsiella michiganensis/grimontii/pasteurii/spallanzanii/oxytoca
63	CO0	C27	Klebsiella michiganensis/grimontii/pasteurii/spallanzanii/oxytoca
64	CO0	C27	Klebsiella michiganensis/grimontii/pasteurii/spallanzanii/oxytoca
66	CO0	C18	Klebsiella michiganensis/grimontii/pasteurii/spallanzanii/oxytoca
67	CO0	C28	Klebsiella michiganensis/grimontii/pasteurii/spallanzanii/oxytoca
76	AOU	C28	Klebsiella michiganensis/grimontii/pasteurii/spallanzanii/oxytoca
77	AOU	C40	Leuconostoc mesenteroides/pseudomesenteroides
78	AOU	C40	Leuconostoc mesenteroides/pseudomesenteroides
79	AOU	C13	Enterobacter kobei/absuriae/roggenkampii/ludwigii/tabaci
80a	BOU	C29	Mangrovibacter plantisponsor/yixingensis/phragmitis
80b	BOU	C30	Leuconostoc mesenteroides/pseudomesenteroides
81	BOU	C27	Klebsiella michiganensis/grimontii/pasteurii/spallanzanii/oxytoca
82	BOU	C33	Klebsiella michiganensis/grimontii/pasteurii/spallanzanii/oxytoca
83a	BOU	C38	Raoultella terrigena/ornithinolytica
83b	BOU	C39	Kluyvera intermedia
84	COU	C19	Klebsiella michiganensis/grimontii/pasteurii/spallanzanii/oxytoca
85	COU	C29	Mangrovibacter plantisponsor/yixingensis/phragmitis
89	COU	C47	Enterobacter hormaechei/quasihormaechei/cloacae
90	AO4	C40	Leuconostoc mesenteroides/pseudomesenteroides
91	AO4	C40	Leuconostoc mesenteroides/pseudomesenteroides
92a	AO4	C16	Lactiplantibacillus plantarum/paraplantarum/pentosus/argentoratensis
92b	AO4	C17	Lactiplantibacillus plantarum/paraplantarum/pentosus/argentoratensis
93a	AO4	no rep-PCR	Lactiplantibacillus plantarum/paraplantarum/pentosus/argentoratensis
93b	AO4	C17	Lactiplantibacillus plantarum/paraplantarum/pentosus/argentoratensis
94	BO4	C44	Leuconostoc mesenteroides/pseudomesenteroides
95	BO4	C40	Leuconostoc mesenteroides/pseudomesenteroides
96	BO4	C32	Lactiplantibacillus plantarum/paraplantarum/pentosus/argentoratensis
98	CO4	C45	Leuconostoc mesenteroides/pseudomesenteroides
99	CO4	C45	Leuconostoc mesenteroides/pseudomesenteroides
100	CO4	C35	Mangrovibacter plantisponsor/yixingensis/phragmitis
101	CO4	C10	Mangrovibacter plantisponsor/yixingensis/phragmitis
103a	ABr4	C35	Mangrovibacter plantisponsor/yixingensis/phragmitis
103b	ABr4	C3	Mangrovibacter plantisponsor/yixingensis/phragmitis
104	ABr4	C5	Mangrovibacter plantisponsor/yixingensis/phragmitis
106	ABr4	C10	Mangrovibacter plantisponsor/yixingensis/phragmitis
107	ABr4	C4	Mangrovibacter plantisponsor/yixingensis/phragmitis
108	BBr4	C4	Mangrovibacter plantisponsor/yixingensis/phragmitis
109	BBr4	C4	Mangrovibacter plantisponsor/yixingensis/phragmitis
110a	BBr4	C20	Pseudocitrobacter faecalis/anthropi/corydidari/vendiensis
110b	BBr4	C5	Mangrovibacter plantisponsor/yixingensis/phragmitis
111	BBr4	C5	Mangrovibacter plantisponsor/yixingensis/phragmitis
112	BBr4	C4	Mangrovibacter plantisponsor/yixingensis/phragmitis
113	BBr4	C10	Mangrovibacter plantisponsor/yixingensis/phragmitis
114	CBr4	C8	Mangrovibacter plantisponsor/yixingensis/phragmitis
115	CBr4	C10	Mangrovibacter plantisponsor/yixingensis/phragmitis
116	CBr4	C10	Mangrovibacter plantisponsor/yixingensis/phragmitis
117	AO7	C40	Leuconostoc mesenteroides/pseudomesenteroides
118a	AO7	C31	Leuconostoc mesenteroides/pseudomesenteroides
118b	AO7	C23	Lactiplantibacillus plantarum/paraplantarum/pentosus/argentoratensis
119	AO7	C16	Lactiplantibacillus plantarum/paraplantarum/pentosus/argentoratensis
120	AO7	C40	Leuconostoc mesenteroides/pseudomesenteroides
121	AO7	C26	Lactiplantibacillus plantarum/paraplantarum/pentosus/argentoratensis
122	BO7	C21	Lactiplantibacillus plantarum/paraplantarum/pentosus/argentoratensis
123	BO7	C43	Enterobacter hormaechei/quasihormaechei/cloacae
124	BO7	C21	Lactiplantibacillus plantarum/paraplantarum/pentosus/argentoratensis
125	BO7	C30	Leuconostoc mesenteroides/pseudomesenteroides
126	BO7	C25	Lactiplantibacillus plantarum/paraplantarum/pentosus/argentoratensis
127	CO7	C12	Lactiplantibacillus plantarum/paraplantarum/pentosus/argentoratensis
128	CO7	C41	Leuconostoc mesenteroides/pseudomesenteroides
129	CO7	C23	Lactiplantibacillus plantarum/paraplantarum/pentosus/argentoratensis
130	CO7	C36	Lactococcus lactis subsp. lactis
131	ABr7	C3	Mangrovibacter plantisponsor/yixingensis/phragmitis
132	ABr7	C9	Mangrovibacter plantisponsor/yixingensis/phragmitis
133	ABr7	C3	Mangrovibacter plantisponsor/yixingensis/phragmitis
134	ABr7	C4	Mangrovibacter plantisponsor/yixingensis/phragmitis
135	BBr7	C4	Mangrovibacter plantisponsor/yixingensis/phragmitis
136	BBr7	C5	Mangrovibacter plantisponsor/yixingensis/phragmitis
137	BBr7	C22	Lactiplantibacillus plantarum/paraplantarum/pentosus/argentoratensis
138	BBr7	C4	Mangrovibacter plantisponsor/yixingensis/phragmitis
139	CBr7	C4	Mangrovibacter plantisponsor/yixingensis/phragmitis
141	CBr7	no rep-PCR	Mangrovibacter plantisponsor/yixingensis/phragmitis
142	CBr7	no rep-PCR	Mangrovibacter plantisponsor/yixingensis/phragmitis
143	CBr7	C7	Mangrovibacter plantisponsor/yixingensis/phragmitis
144	AO15	C23	Lactiplantibacillus plantarum/paraplantarum/pentosus/argentoratensis
145	AO15	C23	Lactiplantibacillus plantarum/paraplantarum/pentosus/argentoratensis
146	AO15	C31	Leuconostoc mesenteroides/pseudomesenteroides
147	AO15	C16	Lactiplantibacillus plantarum/paraplantarum/pentosus/argentoratensis
148	AO15	C1	Lactiplantibacillus plantarum/paraplantarum/pentosus/argentoratensis
149	BO15	C16	Lactiplantibacillus plantarum/paraplantarum/pentosus/argentoratensis
150	BO15	C6	Mangrovibacter plantisponsor/yixingensis/phragmitis
151	BO15	C37	Enterococcus gallinarum/casseliflavus/faecium
152	BO15	C42	Leuconostoc mesenteroides/pseudomesenteroides
153	CO15	C15	Lactiplantibacillus plantarum/paraplantarum/pentosus/argentoratensis
154	CO15	C24	Lactiplantibacillus plantarum/paraplantarum/pentosus/argentoratensis
155	CO15	no rep-PCR	Lactiplantibacillus plantarum/paraplantarum/pentosus/argentoratensis
156	ABr15	C24	Lactiplantibacillus plantarum/paraplantarum/pentosus/argentoratensis
157	CO15	C24	Lactiplantibacillus plantarum/paraplantarum/pentosus/argentoratensis
158	ABr15	C3	Mangrovibacter plantisponsor/yixingensis/phragmitis
159	ABr15	C11	Mangrovibacter plantisponsor/yixingensis/phragmitis
160	ABr15	no rep-PCR	Lactiplantibacillus plantarum/paraplantarum/pentosus/argentoratensis
161	ABr15	C5	Mangrovibacter plantisponsor/yixingensis/phragmitis
162	BBr15	C6	Mangrovibacter plantisponsor/yixingensis/phragmitis
163	BBr15	C5	Mangrovibacter plantisponsor/yixingensis/phragmitis
164	BBr15	C5	Mangrovibacter plantisponsor/yixingensis/phragmitis
165	BBr15	C3	Mangrovibacter plantisponsor/yixingensis/phragmitis
169	CBr15	C5	Mangrovibacter plantisponsor/yixingensis/phragmitis
170	AO30	C23	Lactiplantibacillus plantarum/pentosus/paraplantarum/argentoratensis
171	AO30	no rep-PCR	Leuconostoc mesenteroides/pseudomesenteroides
172	AO30	C29	Mangrovibacter yixingensis/plantisponsor/phragmitis
173	AO30	C22	Lactiplantibacillus plantarum/paraplantarum/pentosus/argentoratensis
174	BO30	C21	Lactiplantibacillus plantarum/paraplantarum/pentosus/argentoratensis
176	BO30	C2	Leuconostoc mesenteroides/pseudomesenteroides
192	AO60	C23	Lactiplantibacillus plantarum/paraplantarum/pentosus/argentoratensis
193	AO60	C22	Lactiplantibacillus plantarum/paraplantarum/pentosus/argentoratensis
194	AO60	C22	Lactiplantibacillus plantarum/paraplantarum/pentosus/argentoratensis
195	AO60	no rep-PCR	Lactiplantibacillus plantarum/paraplantarum/pentosus/argentoratensis
196	AO60	C23	Lactiplantibacillus plantarum/paraplantarum/pentosus/argentoratensis
197	AO60	C24	Lactiplantibacillus plantarum/paraplantarum/pentosus/argentoratensis
223	AO90	C1	Lactiplantibacillus plantarum/paraplantarum/pentosus/argentoratensis
224	AO90	C23	Lactiplantibacillus plantarum/paraplantarum/pentosus/argentoratensis
225	AO90	C23	Lactiplantibacillus plantarum/paraplantarum/pentosus/argentoratensis
226	AO90	no rep-PCR	Lactiplantibacillus plantarum/paraplantarum/pentosus/argentoratensis
227	AO90	C23	Lactiplantibacillus plantarum/paraplantarum/pentosus/argentoratensis
228	ABr90	C34	Lactiplantibacillus plantarum/paraplantarum/pentosus/argentoratensis
229	ABr90	C24	Lactiplantibacillus plantarum/paraplantarum/pentosus/argentoratensis
230	CO150	C26	Lactiplantibacillus plantarum/paraplantarum/pentosus/argentoratensis
231	CO150	C14	Lactiplantibacillus plantarum/paraplantarum/pentosus/argentoratensis
232	CO150	C16	Lactiplantibacillus plantarum/paraplantarum/pentosus/argentoratensis
233	CO150	no rep-PCR	Lactiplantibacillus plantarum/paraplantarum/pentosus/argentoratensis
234	CO150	C25	Lactiplantibacillus plantarum/paraplantarum/pentosus/argentoratensis
235	BO150	C24	Lactiplantibacillus plantarum/paraplantarum/pentosus/argentoratensis
236	BO150	C22	Lactiplantibacillus plantarum/paraplantarum/pentosus/argentoratensis
237	BO150	C22	Lactiplantibacillus plantarum/paraplantarum/pentosus/argentoratensis
238	BO150	C24	Lactiplantibacillus plantarum/paraplantarum/pentosus/argentoratensis
239	BO150	C24	Lactiplantibacillus plantarum/paraplantarum/pentosus/argentoratensis
240	BO150	C24	Lactiplantibacillus plantarum/pentosus/paraplantarum/argentoratensis
241	AO150	no rep-PCR	Lactiplantibacillus plantarum/pentosus/paraplantarum/argentoratensis
242	AO150	C22	Lactiplantibacillus plantarum/paraplantarum/pentosus/argentoratensis
243	AO150	C24	Lactiplantibacillus plantarum/paraplantarum/pentosus/argentoratensis
244	AO150	C24	Lactiplantibacillus plantarum/paraplantarum/pentosus/argentoratensis
245	AO150	C23	Lactiplantibacillus plantarum/paraplantarum/pentosus/argentoratensis
246	AO150	C22	Lactiplantibacillus plantarum/paraplantarum/pentosus/argentoratensis
247	AO150	C24	Lactiplantibacillus plantarum/paraplantarum/pentosus/argentoratensis
249	AO150	no rep-PCR	Lactiplantibacillus plantarum/pentosus/paraplantarum/argentoratensis
250	AO150	C14	Lactiplantibacillus plantarum/pentosus/paraplantarum/argentoratensis
251	AO150	C24	Lactiplantibacillus plantarum/paraplantarum/pentosus/argentoratensis
252	AO150	C23	Lactiplantibacillus plantarum/paraplantarum/pentosus/argentoratensis
254	AO150	C24	Lactiplantibacillus plantarum/paraplantarum/pentosus/argentoratensis

## Sheet: Table S4
Isolate number	Sample of Isolation	rep-PCR cluster Suppl. Fig. 1B	Species
F70	AO15	C25	Filobasidium magnum
F86	AOU	C14	Cyberlindnera fabianii
F89	AOU	C15	Pichia kluyveri/fermentans
F90	BOU	C17	Candida adriatica
F92	BOU	C35	Geotrichum candidum/australiense/galactomycetum
F93	BOU	C36	Geotrichum candidum/australiense/galactomycetum
F94	COU	C7	Nakasawia molendinolei
F95	COU	C2	Aureobasidium pullulans
F96	COU	C29	Candida diddensiae
F97	COU	C13	Aureobasidium pullulans
F98	AO0	C33	Barnettozyma californica
F100	AO0	C15	Pichia kluyveri/fermentans
F102	AO0	C29	Candida diddensiae
F105	BO0	C29	Candida diddensiae
F106	BO0	C18	Candida neodendra
F107	BO0	C33	Barnettozyma californica
F108	CO0	C29	Candida diddensiae
F110	CO0	C15	Pichia kluyveri/fermentans
F111	CO0	C13	Aureobasidium pullulans
F112	CO0	C45	Lasiodiplodia macrospora
F113	CO0	C35	Geotrichum candidum/australiense/galactomycetum
F114	AO4	C33	Barnettozyma californica
F115	AO4	C7	Nakasawia molendinolei
F116	AO4	C15	Pichia kluyveri/fermentans
F117	AO4	C19	Aureobasidium pullulans
F118	AO4	C35	Geotrichum candidum/australiense/galactomycetum
F119	BO4	C33	Barnettozyma californica
F120	BO4	C29	Candida diddensiae
F121	BO4	C35	Geotrichum candidum/australiense/galactomycetum
F122	CO4	C7	Nakasawia molendinolei
F123	CO4	C28	Candida diddensiae
F124	CO4	C15	Pichia kluyveri/fermentans
F125	CO4	C39	Geotrichum candidum/australiense/galactomycetum
F126	ABr4	C4	Saccharomyces cerevisiae/bulardi/paradoxus
F127	ABr4	C15	Pichia kluyveri/fermentans
F128	ABr4	no rep PCR	Fusarium solani/hoffmannii/ambrosium/ensiforme
F129	ABr4	C7	Nakasawia molendinolei
F130	BBr7	C29	Candida diddensiae
F131	BBr4	C29	Candida diddensiae
F132	BBr4	C20	Rhodotorula glutinis/graminis
F133	BBr4	C12	Nakasawia molendinolei
F134	CBr4	C34	Pichia kluyveri/fermentans
F135	CBr4	C28	Candida diddensiae
F136	CBr7	C7	Nakasawia molendinolei
F137	CBr4	C24	Barnettozyma californica
F138	AO7	C29	Candida diddensiae
F139	AO7	C4	Saccharomyces cerevisiae/bulardi/paradoxus
F140	AO7	C41	Candida boidinii
F141	AO7	C7	Nakasawia molendinolei
F142	AO7	C35	Geotrichum candidum/australiense/galactomycetum
F143	BO7	C15	Pichia kluyveri/fermentans
F144	BO7	C7	Nakasawia molendinolei
F145	BO7	C29	Candida diddensiae
F146	BO7	C7	Nakasawia molendinolei
F147	BO7	C35	Geotrichum candidum/australiense/galactomycetum
F148	BO4	C21	Pichia kluyveri/fermentans
F149	CO7	C15	Pichia kluyveri/fermentans
F150	CO7	C28	Candida diddensiae
F151	CO7	C41	Candida boidinii
F152	CO7	C7	Nakasawia molendinolei
F153	CO7	C35	Geotrichum candidum/australiense/galactomycetum
F154	ABr7	C15	Pichia kluyveri/fermentans
F155	ABr7	C4	Saccharomyces cerevisiae/bulardi/paradoxus
F156	ABr7	C40	Candida boidinii
F157	ABr7	C11	Nakasawia molendinolei
F158	ABr7	C35	Geotrichum candidum/australiense/galactomycetum
F159	BBr7	C27	Candida diddensiae
F160	BBr7	C1	Saccharomyces cerevisiae/bulardi/paradoxus
F161	BBr7	C11	Nakasawia molendinolei
F162	BBr7	C35	Geotrichum candidum/australiense/galactomycetum
F163	CBr7	C6	Pichia kluyveri/fermentans
F164	CBr7	C1	Saccharomyces cerevisiae/bulardi/paradoxus
F165	CBr4	C7	Nakasawia molendinolei
F166	CBr7	C35	Geotrichum candidum/australiense/galactomycetum
F167	AO15	C27	Candida diddensiae
F168	AO15	C1	Saccharomyces cerevisiae/bulardi/paradoxus
F169	AO15	C7	Nakasawia molendinolei
F170	AO15	C35	Geotrichum candidum/australiense/galactomycetum
F171c	AO15	C29	Candida diddensiae
F171m	AO15	C28	Candida diddensiae
F172	BO15	C29	Candida diddensiae
F173	BO15	C30	Candida diddensiae
F174	BO15	C7	Nakasawia molendinolei
F175	BO15	C35	Geotrichum candidum/australiense/galactomycetum
F176	CO15	C1	Saccharomyces cerevisiae/bulardi/paradoxus
F177	CO15	C12	Nakasawia molendinolei
F178	CO15	C32	Filobasidium magnum
F182	AO15	C15	Pichia kluyveri/fermentans
F183	AO15	C3	Saccharomyces cerevisiae/bulardi/paradoxus
F184	AO15	C7	Nakasawia molendinolei
F185	AO15	C16	Candida boidinii
F187	BBr15	C23	Candida diddensiae
F188	BBr15	C22	Barnettozyma californica
F189	CBr15	C7	Nakasawia molendinolei
F180	CO15	no rep PCR	Cladosporium tenellum/herbarum/ramnotenellum/iridis
F181	CO15	C35	Geotrichum candidum/australiense/galactomycetum
F186	ABr15	C35	Geotrichum candidum/australiense/galactomycetum
F190	BBr15	C37	Candida diddensiae
F191	CBr15	C15	Pichia kluyveri/fermentans
F192	CBr15	C26	Candida diddensiae
F193	CBr15	C7	Nakasawia molendinolei
F194	CBr15	no rep PCR	Cladosporium halotolerans
F195	CBr15	C31	Aspergillus amstelodami/cristatus/chevalieri/montevidensis
F196	CBr15	C39	Geotrichum candidum/australiense/galactomycetum
F197	AO30	C5	Saccharomyces cerevisiae/bulardi/paradoxus
F198	AO30	C7	Nakasawia molendinolei
F199	AO30	C41	Candida boidinii
F200	AO30	no rep PCR	Geotrichum candidum/australiense/galactomycetum
F201	BO30	C4	Saccharomyces cerevisiae/bulardi/paradoxus
F202	BO30	C7	Nakasawia molendinolei
F203	BO30	C41	Candida boidinii
F204	BO30	C43	Geotrichum candidum/australiense/galactomycetum
F205	CO30	C28	Candida diddensiae
F206	CO30	C7	Nakasawia molendinolei
F207	CO30	C36	Geotrichum candidum/australiense/galactomycetum
F208	AO30	C3	Saccharomyces cerevisiae/bulardi/paradoxus
F209	AO30	C7	Nakasawia molendinolei
F210	AO30	C41	Candida boidinii
F211	ABr30	C35	Geotrichum candidum/australiense/galactomycetum
F212	AO30	C15	Pichia kluyveri/fermentans
F213	BBr30	C3	Saccharomyces cerevisiae/bulardi/paradoxus
F214	BBr30	C7	Nakasawia molendinolei
F215	BBr30	C38	Candida boidinii
F216	BBr30	C36	Geotrichum candidum/australiense/galactomycetum
F217	CBr30	C3	Saccharomyces cerevisiae/bulardi/paradoxus
F218	CBr30	C7	Nakasawia molendinolei
F219	CBr30	C41	Candida boidinii
F220	CBr30	C35	Geotrichum candidum/australiense/galactomycetum
F221	AO60	C3	Saccharomyces cerevisiae/bulardi/paradoxus
F222	AO60	C7	Nakasawia molendinolei
F223	AO60	C44	Candida boidinii
F224	AO60	C15	Pichia kluyveri/fermentans
F225	AO60	C36	Geotrichum candidum/australiense/galactomycetum
F226	BO60	C4	Saccharomyces cerevisiae/bulardi/paradoxus
F227	BO60	C7	Nakasawia molendinolei
F228	BO60	C41	Candida boidinii
F229	BO60	C36	Geotrichum candidum/australiense/galactomycetum
F230	CO60	C7	Nakasawia molendinolei
F231	CO60	C7	Nakasawia molendinolei
F232	CO60	C41	Candida boidinii
F233	CO60	C36	Geotrichum candidum/australiense/galactomycetum
F234	AO60	C3	Saccharomyces cerevisiae/bulardi/ paradoxus
F235	AO60	C7	Nakasawia molendinolei
F236	AO60	C7	Nakasawia molendinolei
F237	AO60	C38	Candida boidinii
F238	AO60	C10	Candida boidinii
F239	AO60	C36	Geotrichum candidum/australiense/galactomycetum
F240	BO60	C3	Saccharomyces cerevisiae/bulardi/ paradoxus
F241	BO60	C11	Nakasawia molendinolei
F242	BO60	C41	Candida boidinii
F243	BO60	C8	Candida boidinii
F244	BO60	C36	Geotrichum candidum/australiense/galactomycetum
F245	CO60	C3	Saccharomyces cerevisiae/bulardi/paradoxus
F246	CO60	C7	Nakasawia molendinolei
F247	CO60	C7	Nakasawia molendinolei
F248	CO60	C41	Candida boidinii
F249	CO60	C42	Geotrichum candidum/australiense/galactomycetum
F250	AO90	C3	Saccharomyces cerevisiae/bulardi/paradoxus
F251	AO90	C41	Candida boidinii
F252	AO90	C7	Nakasawia molendinolei
F253	AO90	C35	Geotrichum candidum/australiense/galactomycetum
F254	BO90	C7	Nakasawia molendinolei
F255	BO90	C3	Saccharomyces cerevisiae/bulardi/paradoxus
F256	BO90	no rep PCR	Candida boidini
F257	CO90	C3	Saccharomyces cerevisiae/bulardi/paradoxus
F258	CO90	C41	Candida boidinii
F259	CO90	C7	Nakasawia molendinolei
F260	CO90	C7	Nakasawia molendinolei
F261	AO90	C7	Nakasawia molendinolei
F262	AO90	C41	Candida boidinii
F263	AO90	C7	Nakasawia molendinolei
F264	AO90	C35	Geotrichum candidum/australiense/galactomycetum
F265	BBr90	C41	Candida boidinii
F266	BBr90	C7	Nakasawia molendinolei
F267	BBr90	C7	Nakasawia molendinolei
F268	CBr90	C10	Candida boidinii
F269	CBr90	C9	Nakasawia molendinolei
F270	CBr90	C41	Candida boidinii

## Sheet: Table S5
code	type	time	Acinetobacter	Coleofasciculaceae	Enterobacter	Enterobacteriaceae	Enterococcus	Erwinia	Escherichia	Ewingella	Klebsiella	Kosakonia	Lactiplantibacillus	Leuconostoc	Novosphingobium	Pantoea	Pedobacter	Pseudescherichia	Pseudomonas	Rosenbergiella	Serratia	Shigella	Yersinia
ABr30	Brine	day_30	0	1.39255	1.56003	25.2265	0.227122	1.26637	3.18658	0	0	0	0	14.0563	0.291358	3.24394	0.412948	0	1.44991	0.25924	2.50981	0	1.59903
ABr7	Brine	day_7	0	1.45679	0	32.1778	0.300535	2.04868	4.7489	4.81544	2.72546	0	11.3354	13.9347	0.266122	3.01223	0.591892	0	0.387712	0.470302	2.08539	22.0767	1.69079
ABr90	Brine	day_90	1.34667	1.49808	0	22.8452	0.144532	0.892427	2.10833	5.25132	0	0.224827	5.38897	9.94288	0.360183	3.74636	0	0	0.195003	0.458831	2.64287	25.1463	1.26637
BBr30	Brine	day_30	0	1.60362	0	40.1753	0.266122	1.42697	2.12898	4.10654	0	0.139944	29.8217	10.8651	0.598775	4.96685	0.770837	0	2.60157	0.426713	2.60157	17.5985	1.11037
BBr7	Brine	day_7	0	1.34208	1.53479	40.875	0.50242	1.90415	3.62706	4.30154	1.60132	0	6.02216	12.2829	0.332653	4.19142	0.624011	0	2.34692	0.337241	2.09227	17.509	1.35355
BBr90	Brine	day_90	3.01223	2.13127	1.25032	29.0073	0.360183	2.56028	3.02599	4.85673	0	0	2.28269	12.0512	1.17002	5.40503	0.986487	0	0.642364	0.653835	2.95258	18.7157	1.16543
CBr30	Brine	day_30	0	1.86056	1.08055	59.6641	0.119296	0.933722	0.7066	4.37496	0	0	14.9717	3.99872	0.690541	1.25261	0.681365	0	0.646952	0.348712	0.509303	12.0902	0.412948
CBr7	Brine	day_7	0.43589	1.74585	0	63.3394	0.0780013	0.942898	0.975017	2.19092	0	0	3.73948	2.66581	0.254651	0	0.497832	0	0.580422	0.279887	0.282181	19.9454	0.926839
CBr90	Brine	day_90	0.945193	1.7275	1.53938	55.8948	0.151414	1.48661	1.45908	1.85138	0	0.0802955	1.0209	4.07901	0.814426	1.28702	0.699718	0	0	0.357888	0.415242	22.6915	0.243181
AO0	Olives	day_0	0	63.6376	0	10.3237	0	1.27326	0.0711189	0	0	0	0.117002	4.14325	0	9.68822	0	0	0.165179	8.19243	0.279887	0.273005	0
AO30	Olives	day_30	0	74.4729	0.250063	2.77822	0	0.830485	1.90186	1.48203	2.97093	0	0.105531	4.2029	0	1.89727	0	0	0.222533	0.167473	0.87178	0.247769	0.217945
AO7	Olives	day_7	0	81.1787	0	2.98699	0.0344124	0.743307	0.192709	1.00484	0	0	9.95893	6.96965	0	0.874074	0	0	0	0	0.809837	0.915369	0
AO90	Olives	day_90	0	69.5175	0	2.80575	0	1.51185	1.02778	1.47055	1.22508	0	3.07188	4.37266	0	0.832779	0	0	0.174356	0.190415	0.598775	0.410654	0.919957
BO0	Olives	day_0	0.61254	82.0023	0	3.41141	0	0.291358	0.144532	1.47744	0	0	15.5154	2.43869	0	2.58551	0	0	0	0	2.22074	0	1.11496
BO30	Olives	day_30	0.270711	66.2323	0	3.70506	0	1.08514	1.04155	1.43614	0.885545	0.355594	0	7.11189	0	0.867191	0	0	0.20418	8.2039	0	0	0
BO7	Olives	day_7	2.79887	59.9371	0.91078	1.89727	2.21386	3.17741	0.780013	3.71883	1.5302	0	4.68926	3.78536	0	10.17	0	4.03772	0	0.96584	0	0.488655	0.385418
BO90	Olives	day_90	0	80.853	0	2.32627	0.0275299	0.841956	1.6495	2.01886	1.35126	1.46826	2.19321	7.08436	0	2.1611	0	0	0	0.307417	0.477185	0.23171	0.17665
CO0	Olives	day_0	0	72.7821	0	4.23501	0	6.08869	0.224827	0.76166	0	0	2.72316	0.211062	0	10.1539	0	0	0	0.91078	0.183533	0.596481	0.40836
CO30	Olives	day_30	0	74.7551	0	1.15396	0	1.44532	0.192709	1.49708	0.318332	0	0.113031	3.81518	0	9.18351	0	0	0	0.243181	0.0963546	0	0
CO7	Olives	day_7	0	83.7918	0.348712	1.92021	0.029824	1.43385	0.328064	0.555186	0	0	8.19702	2.25057	0.0367065	7.33442	0	0	0	0.32577	0	0.357888	0
CO90	Olives	day_90	1.30308	74.9317	0.757072	6.4787	0.0252357	0.46342	1.93397	0.575833	0	0	1.62426	3.77848	0	0.440478	0.0137649	0	0.043589	3.75553	0.23171	0	0.222533
AOU	Olives_unwashed	day_0	0	64.4979	0	1.72291	0	13.6686	0	0.784602	1.07596	0	0.0894721	0.731836	0	8.93803	0	0	1.82844	0.355594	1.15396	0.211062	0.775425
BOU	Olives_unwashed	day_0	0.295946	53.7636	0	16.0499	0	2.70252	0	4.34284	0	0.49095	0.128473	1.48891	0	6.89394	0	0.61254	0.332653	0.541421	13.9485	0.215651	0.254651
COU	Olives_unwashed	day_0	1.13031	64.8659	0	8.58804	0.147632	9.13243	0.433669	2.52587	0.681365	1.19526	0.11012	10.2304	0.036908	1.3656	0	0	1.10032	0.290651	0.505179	0.240886	0

## Sheet: Table S6
code	type	time	Botryobasidium	Comoclathris	Coprinellus	Cryptomarasmius	Cyberlindnera	Cytospora	Diatrypaceae	Dothideales	Elsinoe	Eremothecium	Fomitopsidaceae	Fomitopsis	Hyphoderma	Hyphodontia	Nakazawaea	Neocladosporium	Peniophora	Peniophoraceae	Phaeomoniellaceae	Phaeosphaeriaceae	Phanerochaete	Pleosporales	Saccharomyces	Taphrina	Trimmatostroma	Others	Wickerhamomyces
ABr30	Brine	day_30	0	0	0	0	2.63442	0	0	2.90127	0.0333556	0.133422	0	0	0	0	6.93729	0.0333556	0	0.0333556	0.0333556	0.0333556	0	0.0667111	91.7932	0	0.0333556	0.100067	0.133422
ABr7	Brine	day_7	0	0	0	0	1.8	0	0	0	0	0.233333	0	0.0333333	0	0	5.46667	0.0333333	0	0.0333333	0.0333333	0.0666667	0	0	95.9333	0.1	0.0333333	0.1	0.1
ABr90	Brine	day_90	0	0.1	0.0333333	0	2.83333	0	0	0	0	0.333333	0.0333333	0	0	0	11.2667	0.0333333	0	0.0666667	0.133333	0	0	0	83.4333	0.0333333	0	0.2	6.46667
BBr30	Brine	day_30	0	0	0	0	3.33411	0	0	0	0	0.200067	0.0333444	0	0	0	6.46849	0	0	0	0.100033	0.0666889	0	0.0333444	93.4305	0	0.0666889	0.166722	0.0666889
BBr7	Brine	day_7	0	0	0	0	1.93333	0	0	0.0333333	0	0.133333	0	0	0	0	5.6	0.0333333	0	0.0333333	0.0333333	0.0333333	0	0.0333333	95.9667	0.0333333	0	0.133333	0
BBr90	Brine	day_90	0	0.1	0	0	3.23333	0.0666667	0	0	0	0.2	0	0	0	0	15.5667	0.0666667	0	0	0.166667	0.0333333	0	0	84.2667	0	0	0.233333	0.0333333
CBr30	Brine	day_30	0	0	0	0	2.8006	0	0.0333444	0	0	0.200067	0	0	0	0.0333444	22.4738	0.0666889	0	0	0.200067	0	0	0	77.9587	0	0	0.166722	0
CBr7	Brine	day_7	0	0	0	0	1.83333	0.0333333	0	0	0	0.166667	0.0333333	0.0333333	0	0	18.5333	0.0666667	0	0	0	0.0333333	0	0	83.1333	0	0	0.133333	0
CBr90	Brine	day_90	0	0.0333667	0	0	2.96864	0	0	0	0	0.166833	0	0.0333667	0	0	42.4081	0.0333667	0	0.0333667	0.0333667	0.0333667	0	0	57.8559	0	0.0333667	0.233567	0.133467
AO0	Olives	day_0	0	0	0	0	5.16945	0.100067	0.0333556	0.100067	0	0.166778	0.0333556	0	0	0	2.36758	0.100067	0	0.0333556	0.100067	0.0333556	0	0.0333556	95.062	0.100067	0.0333556	0.366911	0.133422
AO30	Olives	day_30	0	0	0	0	2.26667	0	0	0.0666667	0	0.3	0	0	0	0	5.03333	0.0333333	0	0	0.0333333	0	0	0.0333333	95.9	0.0333333	0.1	0.0666667	0.133333
AO7	Olives	day_7	0	0	0.033389	0	4.53923	0.033389	0.066778	6.57596	0	0.233723	0.033389	0	0	0	27.1436	0	0.033389	0	0.267112	0.066778	0	0	65.3723	0.133556	0	0.166945	0.233723
AO90	Olives	day_90	0	0.0333333	0	0	2.33333	0.0333333	0	0	0	0.266667	0	0.0333333	0	0	5.7	0.0666667	0	0	0	0.0333333	0	0.0333333	94.4333	0.0666667	0	0.233333	1.7
BO0	Olives	day_0	0	0	0	0	4.40227	1.83389	0.0333556	0.100067	0	0.0667111	0	0.0333556	0	0	1.80053	0.100067	0	0.0333556	0.100067	0.0333556	0	0.0333556	95.9293	0.133422	0.0333556	0.200133	0.0667111
BO30	Olives	day_30	0	0	0	0	3.13404	0.0666889	0	0	0	0.366789	0	0.0333444	0.0666889	0	8.60253	0.100033	0	0.100033	0.0666889	0	0.0333444	0.0666889	91.1631	0.0333444	0	0.100033	0.0666889
BO7	Olives	day_7	0	0	0	0	6.76859	0	0	0	0	0.3001	0	0	0	0	18.8059	0.0333444	0.233411	0.133378	0.100033	0.100033	0	0.0333444	77.3251	0	0	0.100033	0.0333444
BO90	Olives	day_90	0	0	0	0.0667111	1.96731	0	0	0	0	0.200133	0	0.0333556	0	0	10.7398	0	0.0333556	0.100067	0	0.100067	0	0	90.2922	0	0.0333556	0.333556	0.0667111
CO0	Olives	day_0	0.066778	0	0	0	7.6778	41.9349	0	0.233723	0	1.9015	0	0.066778	0	0	7.91152	1.50083	0	0.33389	0.033389	0.200334	0	0.267112	40.8648	0.233723	0	5.40568	0.267112
CO30	Olives	day_30	0	0	0.0333333	0	3.36667	0.0333333	0	0	0	0.2	0	0.0333333	0	0	23.0667	0.0666667	0	0.0666667	0.1	0.0333333	0	0.1	76.6333	0.0333333	0	0.1	0.1
CO7	Olives	day_7	0	0	0	0	3.26742	0.100033	0	0.100033	0	0.266756	0	0	0	0	20.2064	0.0666889	0.0333444	0	2.00033	0.0333444	0	0.133378	77.9587	0.233411	0.0666889	0.3001	0.133378
CO90	Olives	day_90	0	0	0	0	2.1	0.133333	0	0	0	0.0666667	0	0	0	0	30.4333	0.1	0	0	0	0	0	0	70.6667	0.0666667	0	0.3	0.1
AOU	Olives_unwashed	day_0	0	0.233489	0	0	4.50233	0.0333556	0	0.0333556	0	0.166778	0	0	0	0	2.8012	0.0667111	0	0.0333556	0.100067	0.0667111	0.0333556	0.100067	95.3289	0	0	0.366911	0.0667111
BOU	Olives_unwashed	day_0	0	0.0667557	0	0.100134	8.54339	0.100134	0.0333778	0	0	0.400534	0.0333778	0	0	0	4.50467	0.200267	0.200267	0	0.133511	0.133511	0	0.0667557	88.2817	0.100134	0	0.76769	0.200267
COU	Olives_unwashed	day_0	0	0	0	0	3.63333	0	0	0	0	0.1	0.0333333	0	0	0	1.93333	0.1	0	0.133333	0	0.333333	0.0333333	0.0333333	94.7	0.133333	0.0666667	3.6	0.0333333

## Sheet: Table S7
	Fermented Tsounati olives		Commercial olive samples
	Ave	SD	1	2
Saltiness	5.6	0.1	8.2	8
Biterness	5.8	0.4	4.7	5
Acidity	4.6	0.2	6.7	6.9
Hardness	6.3	0.1	6.2	5.9
Fibrousness	6.4	0.2	5.8	5.9
Crunchiness	7	0.1	6.5	6.4
Abnormal fermentation	1	0	1	1
Smell	6.8	0.3	7.3	7.4
Colour	6.2	0.3	5.9	5.8
